# Supplementary material for: Epidemiology of Foodborne Botulism Outbreaks in Romania, 2007–2024
Source: Microorganisms. 2026 Apr 2;14(4):819. doi: 10.3390/microorganisms14040819 (PMC13118966; doi:10.3390/microorganisms14040819)
Supplement: Supplementary file 1 [file microorganisms-14-00819-s001.zip]

Archive with 1 entries (1 files):
- microorganisms-4204177-supplementary.pdf
